# Supplementary material for: Genetic Variant ABCC1 rs45511401 Is Associated with Increased Response to Statins in Patients with Familial Hypercholesterolemia
Source: Pharmaceutics. 2022 Apr 27;14(5):944. doi: 10.3390/pharmaceutics14050944 (PMC9144204; doi:10.3390/pharmaceutics14050944)
Supplement: Supplementary file 1 [file pharmaceutics-14-00944-s001.zip]

Archive with 1 entries (1 files):
- pharmaceutics-1634615-supplementary.pdf
